# Supplementary material for: Predicting immune checkpoint therapy response in three independent metastatic melanoma cohorts
Source: Front Oncol. 2024 Jul 2;14:1428182. doi: 10.3389/fonc.2024.1428182 (PMC11249723; doi:10.3389/fonc.2024.1428182)
Supplement: Supplementary file 2 [file DataSheet_2.zip]

Archive with 1 entries (1 files):
- Supplemental Material 3.html
