# Supplementary material for: Predicting immune checkpoint therapy response in three independent metastatic melanoma cohorts
Source: Front Oncol. 2024 Jul 2;14:1428182. doi: 10.3389/fonc.2024.1428182 (PMC11249723; doi:10.3389/fonc.2024.1428182)
Supplement: Supplementary file 4 [file Table_2.xlsx]

## Sheet: README
Table S3A Clinical description of Cohort 1
Age at primary melanoma	calculated in years
Sex	1 = male	2 = female
Loc_p	Primary melanoma localization
	trunk	0		DFS	calculated from date of diagnosis of primary melanoma to date of first metastasis (in months)
	lowe	1		PFS	calculated from date of diagnosis of primary melanoma to date of progression (in months)
	uppe	2		OS	calculated from date of diagnosis of primary melanoma to date of last follow-up or death (in months)
	hn	3		Live	1= live
	acral	4			0= deceased
	mucous	5
	uvea	6
	genitalia	7
Loc_m	Metastasis localization
	ln	0
	cut	1
	pulm	2
	liv	3
	cns	4
	bone	5
	perit	6
	ovary	7		Th response (therapy response)	bsc= best supportive care
	parot	8			1=SD - stable disease
	sintest	9			2=remission
	lintest	10			3=free of disease
	srg	11			4=no treatment
	sple	12
	gblad	13		Therapies	0 no
	renal	14			1 yes
	suprarenal	15
	satellita	16		Th_IRR	irradiation
	subcutis	17		Th_BRAFi	BRAF inhibitors
	muscle	18		Th_MEK	MEK inhibitors
	thyroid	19		Th_Chemo	Chemotherapy
	cartilag.	20		Th_immun_IPI	ipilimumab
	heart	21		Th_immun_PD1i	PD1 - inhibitor
	thorax	22		Th_INF	interferon therapy
	gastric	23		Th_ECT	electrochemotherapy
	pelvis	24
	intestines	25
	breast	26
	pleura	27
	scrotum	28
	pancreas	29
	mesenterium	30
	sinus (facial)	31
	choroidea, urea	32
	oesophagus	33
	external auditory canal	34
	residuum after the primary removal	35
Table S3B Clinical description of Cohort 2
NA	No data
MM	melanoma sample
dis.stage	disease stage
local	localization of the tumor
dis.stage - disease stage or metastasis spreading at the time of sample collection	1=local, 2=in transit, 3=regional, 4=distant
age.diag	when metastasis sample is taken for diagnosis
prim.age.diag	age at primary melanoma diagnosis
prim.breslow	Breslow level of the primary melanoma
clark	Clark level of the primary melanoma
histology subtype of the investigated melanoma samples	SSM= superfiscially spreading, NM= nodular, ALM=acral lentigous
prim.site	prim.site (1=trunk, 2=head/neck, 3=upper extremity, 4=lower extremity, 5=other)
prim.met days	calculated from date of diagnosis of primary melanoma to date of first metastasis (in days)
OS.DAYS	days from primary diagnosis to death or censoring
dss. events	1=dead of melanoma, 0=Alive/dead of other reason
dmfs.events	1=distant met, 0=no distant met
No. Primary - number of primary	1, >1, occult
dist.met.location	0= Sc/Lgl, 1=Liver, 2=Lung, 3=Bone, 4=CNS, 5=Other viceral
date.first.dist.met	date of the first metastasis
No. (number) Involved lymph nodes (first met)	1, 2-3, >3
WT	wild type
Targeted BRAF treatment (vemurafenib) - received	1=yes, 0=no
dis. stage	disease stage based on AJCC8
Table S3C. The clinical description of Cohort 3
ND	no data
sample type	LR	local recurrence
	LN	lymph node
	Cut.	cutaneous
	LivM	Liver metastasis
	BM	Brain metastasis
	SM	Spleen metastasis
Table S3D. Summary of EaSIeR scores in Cohort 3
molec. gen. status	molecular genetic status

## Sheet: Table S3A
Table S3A Clinical description of Cohort 1. Related to Figure 2.
Sample ID	Type of Samples	Organ of the Samples	Age at primary	Age at metastases	Age at sample collectin	Sex	DFS (m)	PFS (m)	OS (m)	Live	Loc_p	Initiative AJCC8	AJCC8 - May 2021	Type	T	U	Clark	Breslow (mm)	Regres	BRAFstate	Loc_m	Th response	Th_IRR	Th_target_BRAFi	Th_target_MEKi	Th_Chemo	Th_immun_IPI	Th_immun_PD1i	Th-INF	Th_ECT
Pilot-14	Prim	Cut	60	60	60	2	0	6	72	1	2	4	4	NM	3	1	III.	2.584	0	NO	0.2	1	1	0	0	0	0	1	0	0
Pilot-15	Prim	Cut	73	76	73	2	36	60	60	1	2	1B	3B	SSM with vertical growth	2	0	III.	1.140	0	NO	0	2	0	0	0	1	0	1	0	0
Pilot-16	Prim	Cut	60	69	60	2	0	108	108	1	1	3B	3B	ALM with SSM	2	1	III.	1.824	0	BRAFV600E	0	1	0	0	0	0	0	1	0	1
Pilot-17	Prim	Cut	61	63	61	2	0	24	24	1	0	3B	3B	SSM with vertical growth, animal type, duplex primary	3	0	III.	2020-02-03	1	NO	0	1	0	0	0	0	0	1	0	0
Pilot-2	Met	Cut	66	66	69	2	0	12	48	0	3	1B	4	SSM	2	0	III.	1.064	0	NO	0,1, 2,3, 4, 5, 17	0	1	0	0	1	0	1	0	0
Pilot-22	Prim	Cut	66	66	66	1	0	48	48	1	0	3D	3D	NM	4	1	IV.	9.12	0	BRAFV600E	0	1	0	1	1	0	0	1	0	0
Pilot-25	Met	LN	61	64	67	2	36	36	36	0	3	2B	4	NM	3	1	III.	2.204	0	NO	1, 2, 4,15,30	0	1	0	0	0	0	1	1	0
Pilot-26	Prim	Cut	73	74	73	2	12	36	36	1	1	2A	3C	SSM with vertical growth	3	0	III-IV.	2.9	1	BRAFV600E	0.17	1	1	0	0	0	0	1	0	0
Pilot-30	Prim	Cut	63	67	63	1	48	144	156	0	2	2A	4	SSM with vertical growth	3	0	IV.	2020-03-08	1	NO	0,1,	0	0	0	0	1	1	1	0	0
Pilot-38	Prim	Cut	77	77	77	2	0	0	36	0	3	2B	4	NM (amelanotic)	4	1	V.	11.78	0	NO	0,2,15	0	0	0	0	0	0	1	0	0
Pilot-48	Prim	Cut	76	76	76	1	0	24	24	1	3	3C	3C	LMM	3	0	III.	2.4	1	NO	16	1	0	0	0	0	0	1	0	0
Pilot-51	Prim	Cut	70	73	70	1	24	24	48	0	0	2B	4	SSM with vertical growth	4	1	IV - V.	7.676	1	NO	0,2,4,17	0	1	0	0	1	0	1	0	0
Pilot-63	Met	Cut	60	68	69	2	96	108	156	1	0	1A	4	SSM	1	0	III.	0.532	0	NO	0,2,1	1	0	0	0	0	0	1	0	0
Pilot-69	Met	LN	64	64	64	1	0	12	12	0	2	3D	4	NM	4	1	III.	9.54	0	BRAFV600K	0,4,3, 2	0	1	0	0	0	0	1	0	0
Pilot-7	Prim	Cut	65	65	65	2	0	60	60	1	3	4	4	SSM with vertical growth	4	1	V.	10.336	0	BRAFV600E	0,1,16,17	1	1	1	1	0	0	1	0	0
Pilot-71	Met	LN	61	61	61	2	0	36	72	0	1	3A	4	SSM	2	0	III.	1.596	0	NO	0,1,4	0	1	0	0	1	0	1	0	1
Pilot-73	Met	LN	48	48	48	1	0	24	36	1	0	3B	4	NM	2	1	III.	3	1	BRAFV600E	0.4	0	1	0	0	0	0	1	1	0
Pilot-75	Met	Cut	51	52	52	2	12	12	24	0	6	2B	4	Uveal melanoma	3	1	V.	14	0	NO	1.3	0	0	0	0	0	1	1	0	0
Pilot-79	Met	LN	40	40	40	2	0	4	14	0	0	3C	4	SSM with vertical growth	3	0	III.	2.9	1	BRAFV600E	0,3,4,7	0	1	1	1	0	0	1	0	0
Pilot-80	Met	Cut	59	60	61	2	12	36	60	1	2	2B	4	NM	4	1	V.	7.296	0	BRAFV600E	0, 1,35	1	0	0	0	0	0	1	1	0
Pilot-82	Met	Cut	-	50	50	1	ni	ni	ni	0	3	4	4	MUP	ni	ni	ni	ni	ni	NO	0,1,16,2,5	0	1	0	0	0	0	1	0	0
Pilot-84	Met	Cut	43	43	45	1	0	48	48	1	0	3C	4	NM	3	1	IV.	2.1	0	NO	0,1, 17	2	0	0	0	0	0	1	0	0
Pilot-88	Met	Cut	64	69	70	2	60	60	204	1	2	2B	4	NM	4	1	IV.	6.612	0	BRAF D587G	0,2,1,6,26,33	1	1	0	0	1	0	1	1	0

## Sheet: Table S3B
Table S3B Clinical description of Cohort 2. Related to Figure 3 B and Table 1.
sample	gender	dis.stage	localization of the investigated tumor	age.diag	prim.age.diag	prim.breslow	clark	histology subtype of MM	prim.site	prim.met.days	dis.stage	OS.DAYS	days from sample collection to censoring/death	dss.events	DSS.DAYS.v1 days from first metastasis to death or censoring	days from sample collection to first distant metastasis	days from first metastasis to first distant metastasis	days from first distant metastasis to death/censoring	dmfs.events	No. Primary	dist.met.location	date.first.dist.met	Type of first metastasis	No. Involved lymph nodes (first met)	WT	BRAF	NRAS	Type of BRAF MUT	Targeted BRAF treatment (vemurafenib)	date.primary.diagnosis	date.first.metastasis	date.sample.collection	date of death or date of last follow up
Mm1	Male	3	Lymph node	62	57	1.55	3	SSM	1	1543		1674	132	1		114		18	1	1	1,2,3,5	1993-11-26	In-transit	NA	0	0	1	0	0	1989-05-15	NA	1993-08-04	1993-12-14
Mm1023	Male	3	Lymph node	59	58	5	5	SSM	4	482	3	1209	650	1	741	160	251	490	1	1	1,2,5	2007-04-04	Regional	1	1	0	0	0	0	2005-04-15	2006-07-27	2006-10-26	2008-08-06
Mm1026	Female	4	Lymph node	38	36	1.5	3	NM	1	740	3	2072	353	1	1346	-993	0	1346	NA	1	0,1,2,4	2004-03-10	Regional, Distant	NA	NA	NA	0	NA	0	2002-03-15	2004-03-10	2006-11-28	2007-11-16
Mm1042	Male	3	Lymph node	32	23	NA	3	NA	1	3207	4	8097	4867	0	4904				0	1	NA	NA--	Regional	>3	NA	0	NA	0	0	1998-03-15	2006-12-11	2007-01-17	2020-05-15
Mm1043	Male	3	Lymph node	63	NA	NA	NA	Unknownprimary	NA	NA	3		1326	1	1382	229	285	1097	1	occult	0,4,5	2007-10-01	Regional	1	0	0	1	0	0	Unknown	2006-12-20	2007-02-14	2010-10-02
Mm1045	Male	4	Lymph node	89	88	1.4	3	NM	1	492	3	1199	638	1	721	-83	0	721	NA	1	0.5	2006-12-06	Regional, Distant	NA	1	0	0	0	0	2005-08-15	2006-12-06	2007-02-27	2008-11-26
Mm1048	Male	3	Lymph node	70	68	7	4	NA	1	669	4	5479	4798	0	4824				0	1		--	Regional	1	0	1	NA	V600E	0	2005-05-15	2007-03-01	2007-03-27	2020-05-15
Mm1049	Female	4	Lymph node	58	NA	NA	NA	Unknownprimary	NA	NA	3		188	1	238	-50	0	238	NA	occult	0.4	2007-02-06	Regional, Distant	NA	0	1	0	V600E	0	Unknown	2007-02-06	2007-03-28	2007-10-02
Mm1052	Male	3	Lymph node	72	72	1	3	ALM	5	25	4	918	849	1	907	370	428	479	1	1	0,2,3,4	2008-04-29	Regional	>3	NA	0	NA	0	0	2007-02-15	2007-02-26	2007-04-25	2009-08-21
Mm1053	Female	3	Lymph node	67	64	5	4	SSM	4	786	3	1504	732	1	1512	235	1015	497	1	1	0,1,2,5	2007-12-17	Satellite	NA	0	1	0	V600K	0	NA	2005-03-07	2007-04-26	2009-04-27
Mm1060	Male	4	Subcutaneous	68	67	5	4	NM	1	458	4	567	392	1	561	-6	163	398	NA	1	1,2,3	2007-05-03	Regional	NA	1	0	0	0	0	2006-11-15	2006-11-21	2007-05-09	2008-06-04
Mm1062	Female	3	Lymph node	62	58	1.3	4	SSM	3	1133	3	5874	4719	0	5832				0	1	NA	NA--	Satellite	NA	0	0	1	0	0	2004-04-15	2004-05-27	2007-06-14	2020-05-15
Mm1069	Male	3	Lymph node	77	74	1.8	NA	NA	4	979	3	2274	1097	1	2279	532	1714	565	1	1	0.4	2009-02-18	Satellite	NA	0	0	1	0	0	NA	2004-06-10	2007-09-05	2010-09-06
Mm1073	Male	3	Lymph node	53	52	0.8	3	SSM	1	455	4	4535	4094	0	4094				0	1	NA	NA--	Regional	>3	0	1	0	V600E	0	2006-08-15	2007-10-30	2007-10-30	2019-01-14
Mm1076	Male	4	Lymph node	61	58	6	3	NA	1	843	4	1859	1030	0	1857	-403	424	1433	NA	1	0,1,2,4	2006-10-15	Regional	NA	0	0	1	0	0	2005-08-15	2005-08-17	2007-11-22	2010-09-17
Mm1117	Male	4	Lymph node	57	55	1.3	NA	NA	1	866	3	1423	542	1	571	-29	0	571	NA	1	0.2	2007-11-14	Regional, Distant	NA	1	0	0	0	0	2005-07-15	2007-11-14	2007-12-13	2009-06-07
Mm113	Male	3	Lymph node	82	76	0.4	2	SSM	1	1964	4	2532	574	1	582				0	1	NA	NA--	General	NA	0	0	1	0	0	1990-09-15	1996-01-17	1996-01-25	1997-08-21
Mm114	Male	4	Visceral	72	70	NA	NA	NM	5	952	3	1057	82	1	119	-37	0	119	NA	1	1.3	1996-01-09	General	NA	1	0	0	0	0	1993-06-15	1996-01-09	1996-02-15	1996-05-07
Mm1146	Male	3	Lymph node	42	42	4	4	NM	1	97	3	1494	1404	1	1411	727	734	677	1	1	0,1,2,5	2010-02-09	Regional	2-3	NA	NA	0	NA	0	2007-11-15	2008-02-06	2008-02-13	2011-12-18
Mm1164	Female	3	Lymph node	78	75	8	4	NA	1	955	3	4323	3332	0	3382				0	1	NA	NA--	Regional	1	1	0	0	0	0	2005-07-15	2008-02-11	2008-04-01	2017-05-16
Mm1166	Female	3	Lymph node	70	62	2	NA	NA	3	2808	3	5654	2805	1	2860				0	1	NA	NA--	Regional	1	0	0	1	0	0	2000-06-15	2008-02-08	2008-04-03	2015-12-08
Mm1167	Female	3	Lymph node	29	28	1.7	4	SSM	4	461	3	4900	4420	0	4453				0	1	NA	NA--	Regional	1	0	1	0	V600E	0	2006-12-15	2008-03-06	2008-04-08	2020-05-15
Mm1171	Female	3	Lymph node	47	45	1.7	3	SSM	1	741	3	1727	957	1	1000	110	153	847	1	1	0,1,2,3,4,5	2008-08-11	Regional	>3	0	1	0	V600E	0	2006-03-15	2008-03-11	2008-04-23	2010-12-06
Mm1177	Male	3	Lymph node	60	56	1.3	NA	NA	4	1449	4	5180	3745	0	3745				0	1	NA	NA--	Regional	1	1	0	0	0	0	2004-06-15	2008-05-20	2008-05-20	2018-08-21
Mm1186	Female	4	Subcutaneous	50	50	NA	NA	Mucosal	5	55	3	422	368	1	416	-48	0	416	NA	1	0.5	2008-05-21	General	NA	0	1	NA	V600E	0	2008-05-15	2008-05-21	2008-07-08	2009-07-11
Mm1187	Female	3	Lymph node	73	70	2	3	NA	4	986	3	3423	2410	1	2451				0	1	NA	NA--	Regional	2-3	0	0	1	0	0	2005-10-15	2008-06-13	2008-07-24	2015-02-28
Mm1252	Male	3	Lymph node	67	61	0.72	NA	SSM	1	2265	3	2886	623	1	635	20	32	603	1	1	0	2008-12-15	Regional	>3	0	0	1	0	0	2002-09-15	2008-11-13	2008-11-25	2010-08-10
Mm1254	Female	3	Lymph node	71	66	0.67	NA	Other	4	2041	3	6271	4187	0	4244	140	197	4047	1	1	0.2	2009-04-16	Regional	2-3	NA	NA	0	NA	0	2003-03-15	2008-10-01	2008-11-27	2020-05-15
Mm1260	Female	3	Lymph node	75	74	10.5	5	ALM	5	515	3	2507	1952	1	2006				0	1	NA	NA--	Regional	1	1	0	0	0	0	2007-07-15	2008-11-27	2009-01-20	2014-05-26
Mm1262	Female	3	Lymph node	45	45	2.5	NA	Other	1	118	3	4230	4126	0	4181				0	1	NA	NA--	Regional	NA	NA	0	NA	0	0	2008-10-15	2008-12-03	2009-01-27	2020-05-15
Mm1265	Male	3	Lymph node	32	30	1.6	3	SSM	3	757	4		3760	0	4465				0	1	NA	NA--	Regional	NA	0	1	0	V600E	0	2007-15-15	2007-03-02	2009-02-04	2019-05-23
Mm1272	Female	4	Lymph node	76	72	2.3	4	NM	4	973	3	1077	91	1	729	-6	632	97	NA	1	3	2009-02-19	In-transit	NA	0	0	1	0	0	2006-06-15	2007-05-29	2009-02-25	2009-05-27
Mm1279	Male	3	Lymph node	70	NA	NA	NA	Unknownprimary	NA	NA	4		399	1	459	21	81	378	1	occult	1,2,5	2009-04-07	Regional	>3	0	0	1	0	0	Unknown	2009-01-16	2009-03-17	2010-04-20
Mm1289	Female	4	Lymph node	52	51	1.1	3	NA	4	61	3		126	1	215	-36	53	162	NA	1	0,1,2,3,4,5	2009-03-03	In-transit	NA	0	1	0	V600E	0	2009-15-15	2009-01-09	2009-04-08	2009-08-12
Mm1291	Male	3	Lymph node	50	NA	NA	NA	Unknownprimary	NA	NA	3		736	1	765	594	623	142	1	occult	0,1,3,4,5	2010-11-30	Regional	1	0	1	0	V600E	0	Unknown	2009-03-17	2009-04-15	2011-04-21
Mm1292	Female	3	Lymph node	73	72	9	4	NM	4	508	3	4565	4047	0	4092				0	1	NA	NA--	Regional	1	0	1	0	V600E	0	2007-11-15	2009-03-02	2009-04-16	2020-05-15
Mm1296	Female	3	Lymph node	28	24	2	NA	NM	5	1785	4	2448	647	0	663				0	1	NA	NA--	Regional	1	1	0	0	0	0	2004-06-01	2009-04-21	2009-05-07	2011-02-13
Mm1310	Male	4	Lymph node	72	71	5.5	3	NM	1	360	3	806	411	1	579	-34	134	445	NA	1	0.2	2009-06-11	Regional	NA	0	0	1	0	0	2008-06-15	2009-01-28	2009-07-15	2010-08-30
Mm1313	Male	3	Lymph node	73	73	3.3	4	NM	1	141	3	961	834	1	889	374	429	460	1	1	0,1,2	2010-07-29	Regional	NA	1	0	0	0	0	2009-03-15	2009-05-26	2009-07-20	2011-11-01
Mm1318	Female	3	Lymph node	81	79	4.1	5	NM	3	622	3	3311	2660	1	2703				0	1	NA	NA--	Regional	1	0	0	1	0	0	2007-11-15	2009-07-15	2009-08-27	2016-12-08
Mm1319	Male	3	Lymph node	72	72	5.1	NA	NM	3	254	3	236	163	1	163	15	15	148	1	1	0,1,2,3,4	2009-09-11	Regional	1	0	0	1	0	0	2009-06-15	2009-08-27	2009-08-27	2010-02-06
Mm1320	Male	3	Lymph node	85	85	13	4	NM	1	14	3	141	93	0	141	65	113	28	1	1	0.3	2009-11-05	Regional	2-3	0	1	0	V600E	0	2009-07-15	2009-07-15	2009-09-01	2009-12-03
Mm1323	Female	3	Lymph node	47	NA	NA	NA	Unknownprimary	NA	NA	4		461	1	496	177	212	284	1	occult	0,1,3,4,5	2010-03-11	Regional	2-3	1	0	0	0	0	Unknown	2009-08-11	2009-09-15	2010-12-20
Mm1357	Male	4	Lymph node	69	NA	NA	NA	Unknownprimary	NA	NA	3		93	1	142	-49	0	142	NA	occult	0.3	2009-09-15	Regional, Distant	NA	0	1	0	V600E	0	Unknown	2009-09-15	2009-11-03	2010-02-04
Mm1358	Male	3	Lymph node	56	53	2.3	3	NM	1	1113	3	1965	820	0	1897				0	1		NA--	Regional	NA	0	NA	1	NA	0	2006-09-15	2006-11-22	2009-11-03	2012-02-01
Mm1359	Female	3	Lymph node	70	65	0.89	3	NM	3	1701	3	5399	3675	0	3712				0	1	NA	NA--	Regional	1	0	NA	1	NA	0	2005-02-15	2009-09-29	2009-11-05	2019-11-28
Mm1360	Male	3	Lymph node	50	NA	NA	NA	Unknownprimary	NA	NA	3		3830	0	3858				0	occult	NA	NA--	Regional	1	0	NA	1	NA	0	Unknown	2009-10-22	2009-11-19	2020-05-15
Mm1361	Female	3	Lymph node	64	63	9	3	NM	4	346	3	1776	1401	1	1746	461	806	940	1	1	0	2011-03-01	Regional	1	0	1	0	V600E	0	2008-11-15	2008-12-15	2009-11-25	2013-09-26
Mm1369	Female	3	Lymph node	62	59	0.98	3	NM	1	1096	4	1503	303	1	407	145	249	158	1	1	0,1,2	2010-06-15	Regional	1	0	0	1	0	0	2006-10-09	2009-10-09	2010-01-21	2010-11-20
Mm1374	Male	4	Lymph node	72	63	NA	NA	NA	4	3371	3	4762	1228	1	1543	-63	252	1291	NA	1	0	2009-12-02	Regional, Distant	NA	1	0	0	0	0	2000-06-01	2009-03-25	2010-02-03	2013-06-15
Mm1381	Male	3	Lymph node	75	74	3.3	4		1		4	970	599	1	851							--			NA	NA	NA	NA		2009-03-05	2009-07-02	2010-03-11	2011-10-31
Mm1390	Female	3	Lymph node	76	NA	NA	NA	NA	NA	NA	3		1572	1	1634				0	>1	NA	NA--	Regional	1	0	1	0	V600E	0	NA	2010-02-11	2010-04-14	2014-08-03
Mm1406	Male	4	Lymph node	55	54	6	4	NM	1	278	3	681	85	1	417	-322	10	407	NA	1	2.4	2009-07-16	Regional, Distant	NA	1	0	0	0	0	2008-10-15	2009-07-06	2010-06-03	2010-08-27
Mm1409	Female	3	Lymph node	46	40	1.3	3	NM	1	2241	1	4255	2002	1	2028	469	495	1533	1	1	4	2011-09-28	Regional	1	0	1	0	V600E	0	2004-04-15	2010-05-21	2010-06-16	2015-12-09
Mm1410	Female	3	Lymph node	64	61	7	NA	Mucosal	5	921	3	1287	368	1	380	198	210	170	1	1	0,2,3	2011-01-05	Regional	1	NA	0	NA	0	0	2007-12-15	2010-06-09	2010-06-21	2011-06-24
Mm1422	Male	1	Cutaneous	77	77	24	5	Other	1	14	4	257	170	0	257				0	1	NA	NA--	Local	NA	1	0	0	0	0	2010-06-15	2010-06-15	2010-09-10	2011-02-27
Mm1423	Female	3	Lymph node	64	62	2.5	4	NM	4	654	3	4199	3531	0	4131	147	747	3384	1	1	2	2011-02-08	Regional	NA	1	0	0	0	1	2008-11-15	2009-01-22	2010-09-14	2020-05-15
Mm1424	Male	4	Visceral	46	41	NA	NA	NM	1	1666	3	1747	66	1	1719	-24	1629	90	NA	1	2,3,4	2010-08-30	Regional	NA	0	1	0	V600E	0	2006-02-15	2006-03-15	2010-09-23	2010-11-28
Mm1426	Male	3	Lymph node	59	59	10	5	NM	1	46	3	1228	1139	1	1196				0	1	NA	NA--	Regional	>3	0	1	0	V600E	0	2010-07-15	2010-08-16	2010-10-12	2013-11-24
Mm1429	Male	3	Lymph node	60	48	3.25	4	NM	4	4631	3	5362	701	1	745	222	266	479	1	1	0.2	2011-05-30	Regional	1	0	1	0	V600E	1	1998-01-15	2010-09-06	2010-10-20	2012-09-20
Mm1439	Female	3	Lymph node	58	48	1	3	NA	3	3598	3	5772	2188	0	2188				0	1	NA	NA--	Regional	1	1	0	0	0	0	2001-02-15	2010-12-09	2010-12-09	2016-12-05
Mm1448	Female	3	Lymph node	70	67	2.5	4	SSM	1	1350	3	2092	732	1	756				0	1	NA	NA--	Regional	1	1	0	0	0	0	2007-05-15	2011-01-10	2011-02-03	2013-02-04
Mm1473	Male	3	Lymph node	57	55	4.2	4	LMM	5	675	4	1424	719	1	763	295	339	424	1	1	2.4	2012-02-09	Regional	1	1	0	0	0	0	2009-05-15	2011-03-07	2011-04-20	2013-04-08
Mm1475	Male	3	Lymph node	64	NA	NA	NA	Unknownprimary	NA	NA	4		1489	1	1559				0	occult	NA	NA--	Regional	1	NA	NA	0	NA	0	Unknown	2011-02-10	2011-04-21	2015-05-19
Mm1479	Male	4	Lymph node	88	87	4	4	SSM	1	140	3	225	77	1	99	-14	8	91	NA	1	0,1,2,3,5	2011-04-28	Regional, Distant	NA	1	0	0	0	0	2010-12-15	2011-04-20	2011-05-12	2011-07-28
Mm1485	Male	4	Lymph node	62	NA	NA	NA	Unknownprimary	NA	NA	4		3272	0	3292	-18	2	3290	NA	occult	0,2,5	2011-05-13	Regional, Distant	NA	1	0	0	0	0	Unknown	2011-05-11	2011-05-31	2020-05-15
Mm1492	Male	3	Lymph node	77	NA	NA	NA	NA	NA	NA	1		634	1	668				0	>1	NA	NA--	Regional	2-3	1	0	0	0	0	NA	2011-06-17	2011-07-21	2013-04-15
Mm1495	Male	4	Lymph node	65	64	0.75	2	SSM	1	315	4	543	165	1	242	-63	14	228	NA	1	0,1,5	2011-05-26	Regional, Distant	NA	1	0	0	0	1	2010-07-15	2011-05-12	2011-07-28	2012-01-09
Mm1506	Female	1	Subcutaneous	79	76	2.1	4	SSM	1	872	3	2742	1867	1	1884				0	1	NA	NA--	Local	NA	0	1	0	V600E	0	2009-05-15	2011-09-20	2011-10-07	2016-11-16
Mm1508	Male	4	Lymph node	64	61	NA	1	SSM	3	1061	4	1503	251	1	456	-133	72	384	NA	1	0,1,3,5	2011-06-08	Regional, Distant	NA	0	1	1	V600E	1	2008-05-15	2011-03-28	2011-10-19	2012-06-26
Mm1509	Female	3	Lymph node	54	NA	NA	NA	Unknownprimary	NA	NA			1110	1	1182				0	occult	NA	NA--	Regional	2-3	0	1	1	V600A	0	Unknown	2011-08-08	2011-10-19	2014-11-02
Mm16	Male	4	Lymph node	40	NA	NA	NA	Unknownprimary	NA	NA	4		66	0	3027	-807	2154	873	NA	occult	0,2,3	1991-09-11	In-transit	NA	1	0	0	0	0	Unknown	1985-10-18	1993-11-26	1994-01-31
Mm1790											3	0										--			NA	NA	NA	NA			--	--
Mm19	Female	4	Lymph node	67	65	2.2	4	NM	4	580	3	612	44	1	104	-60	0	104	NA	1	1,3,5	1993-11-05	General	NA	0	NA	1	NA	0	1992-06-15	1993-11-05	1994-01-04	1994-02-17
Mm21	Male	3	Lymph node	58	56	3.5	4	NM	1	402	3	804	411	1	416	357	362	54	1	1	3	1995-04-04	Regional	2-3	0	1	0	V600E	0	1993-03-15	1994-04-07	1994-04-12	1995-05-28
Mm34	Male	4	Lymph node	63	60	2.25	3	NM	4	1024	3	1645	593	1	1553	-42	918	635	NA	1	0	1994-07-21	Regional	NA	0	1	0	V600E	0	1991-10-15	1992-01-15	1994-09-01	1996-04-16
Mm373	Male	3	Lymph node	77	76	3.5	3	SSM	1	226	3	558	310	1	401	153	244	157	1	1	2.4	1997-02-19	Regional	NA	0	NA	1	NA	0	1996-01-15	1996-06-20	1996-09-19	1997-07-26
Mm38	Male	3	Lymph node	53	52	1.2	3	NA	3	446	3	1074	642	1	642	280	280	362	1	1	4	1995-06-27	Regional	2-3	1	0	0	0	0	1993-07-15	1994-09-20	1994-09-20	1996-06-23
Mm437	Male	3	Lymph node	39	34	2.4	3	NM	1	1753	3	4281	2530	1	2542	2312	2324	218	1	1	1,2,3,4	2003-04-30	Regional	>3	0	1	0	V600E	0	1992-03-15	1996-12-18	1996-12-30	2003-12-04
Mm44	Male	3	Lymph node	66	61	2	NA	NA	1	1940	3	3108	1182	1	1182	498	498	684	1	1	0	1996-04-04	Regional	unknown	0	1	0	V600E	0	1989-08-15	1994-11-23	1994-11-23	1998-02-17
Mm45	Male	3	Lymph node	68	62	1.2	NA	ALM	5	1910	4	11084	9188	0	9188				0	1	NA	NA--	Regional	1	1	0	0	0	0	1989-09-15	1994-11-24	1994-11-24	2020-01-20
Mm509	Male	3	Lymph node	69	66	3.4	4	NM	1	1238	3	4819	3582	0	3595				0	1	NA	NA--	Regional	2-3	0	1	0	V600E	0	1993-12-15	1997-04-22	1997-05-05	2007-02-24
Mm57	Female	3	Lymph node	79	76	2.35	4	NA	4	854	3	2102	1253	0	1667	1208	1622	45	1	1	4	1998-08-03	Local	NA	0	0	1	0	0	1992-12-15	1994-02-23	1995-04-13	1998-09-17
Mm622	Female	4	Lymph node	55	53	1.25	3	SSM	3	479	3	678	195	1	213	-18	0	213	NA	1	0,1,3	1997-10-23	Regional	>3	0	1	0	V600E	0	1996-07-15	1997-10-23	1997-11-10	1998-05-24
Mm628	Male	4	Lymph node	78	76	14	5	NA	1		3	539	391	1	534	367	510	24	1	1	0	1997-11-12	Regional	NA	0	0	1	0	0	1996-05-14	1996-06-20	1996-11-10	1997-12-06
Mm637	Male	3	Lymph node	46	46	NA	NA	ALM	5	25	3	3051	3021	1	3040	2368	2387	653	1	1	0,3,5	2004-06-09	Regional	>3	1	0	0	0	0	1997-11-15	1997-11-26	1997-12-15	2006-03-24
Mm662	Female	3	Lymph node	24	22	4.18	4	NM	1	611	3	7478	6874	0	6881				0	1	NA	NA--	Regional	1	0	1	0	V600E	0	1996-06-15	1998-02-02	1998-02-09	2016-12-05
Mm666	Male	3	Lymph node	48	46	4	4	NM	1	529	3	880	365	1	417	312	364	53	1	1	1.2	1998-12-21	Regional	NA	0	1	0	V600E	0	1996-09-15	1997-12-22	1998-02-12	1999-02-12
Mm667	Male	3	Lymph node	67	66	0.65	3	SSM	1		3	697	304	0	326	99	121	205	1	1	0,1,2,5	1998-05-22	Regional	>3	0	1	0	V600E	0	1997-01-15	1998-01-21	1998-02-12	1998-12-13
Mm692	Female	3	Lymph node	74	66	1.55	4	NM	4	2726	3	3187	461	0	475	331	345	130	1	1	0.2	1999-07-28	Regional	1	0	0	1	0	0	1991-03-15	1998-08-17	1998-08-31	1999-12-05
Mm7	Male	3	Lymph node	71	71	1.15	3	NM	2	169	3	505	336	1	350	155	169	181	1	1	2.4	1994-02-02	Regional	1	NA	0	NA	0	0	1993-03-15	1993-08-17	1993-08-31	1994-08-02
Mm710	Male	3	Lymph node	43	42	6	4	NM	1	279	3	1617	1344	1	1539	792	987	552	1	1	0	2001-03-15	Regional	NA	0	1	0	V600E	0	1998-04-15	1998-07-02	1999-01-13	2002-09-18
Mm718	Female	3	Lymph node	66	65	12	4	NM	4	421	3	849	442	1	442	405	405	37	1	1	1,2,3	2000-07-05	Regional	1	0	0	1	0	0	1998-04-15	1999-05-27	1999-05-27	2000-08-11
Mm723	Male	3	Lymph node	77	70	5	4	SSM	4	2389	3	3620	1231	0	1427	288	484	943	1	1	0.2	2000-06-15	In-transit	NA	0	1	0	V600E	0	1993-02-15	1999-02-17	1999-09-01	2003-01-14
Mm726	Male	3	Lymph node	33	32	1.8	4	SSM	4	391	3	778	380	1	401	235	256	145	1	1	0.1	2000-06-09	Regional	2-3	NA	NA	0	NA	0	1998-09-15	1999-09-27	1999-10-18	2000-11-01
Mm743	Male	3	Lymph node	65	62	2.4	4	SSM	1	950	3	1405	453	1	469	372	388	81	1	1	0	2001-08-31	Regional	1	0	1	0	V600E	0	1998-01-15	2000-08-08	2000-08-24	2001-11-20
Mm751	Male	3	Lymph node	71	70	2.84	4	NM	3	475	3	1905	1432	1	1444	897	909	535	1	1	2.4	2003-04-15	Regional	2-3	0	NA	1	NA	0	1999-07-15	2000-10-18	2000-10-30	2004-10-01
Mm765	Male	3	NA	59	56	3.5	4	SSM	1	907	3	1388	476	1	495				NA	1	0,1,2,4,5	NA--	Regional	1	0	1	0	V600E	0	1998-08-15	2001-01-24	2001-02-12	2002-06-03
Mm777	Female	3	Lymph node	39	27	1.52	3	SSM	1	4248	3	4466	194	1	232	66	104	128	1	1	0,1,2,5	2001-05-31	Regional	>3	0	1	0	V600E	0	1989-07-15	2001-02-16	2001-03-26	2001-10-06
Mm778	Male	4	Lymph node	72	NA	NA	NA	Unknownprimary	NA	NA			42	1	52	-10	0	52	NA	occult	3.5	2001-03-19	Regional, distant	NA	0	1	0	V600E	0	Unknown	2001-03-19	2001-03-29	2001-05-10
Mm787	Male	3	Lymph node	81	78	1.3	4	SSM	1	1112	3	1832	734	0	734				0	1	NA	NA--	Regional	>3	0	1	0	V600K	0	1998-10-15	2001-10-17	2001-10-17	2003-10-21
Mm790	Male	4	Lymph node	61	59	2.1	4	SSM	1	683	3	966	275	1	283	-8	0	283	NA	1	1.2	2001-11-14	Regional, distant	NA	1	0	0	0	0	2000-01-01	2001-11-14	2001-11-22	2002-08-24
Mm791	Female	3	Lymph node	57	NA	NA	NA	Unknownprimary	NA	NA	3		6575	0	6587				0	occult	NA	NA--	Regional	>3	1	0	0	0	0	Unknown	2001-11-28	2001-12-10	2019-12-11
Mm807	Male	3	Lymph node	60	42	2.6	4	NA	1	6499	3	7700	1199	1	1215	875	891	324	1	1	0.1	2004-11-25	Regional	>3	1	0	0	0	0	1984-09-15	2002-06-18	2002-07-04	2005-10-15
Mm808	Male	3	Lymph node	58	58	5	4	NM	4	59		6605	6525	0	6574				0	1	NA	NA--	Regional	NA	1	0	0	0	0	2002-04-15	2002-05-16	2002-07-04	2020-05-15
Mm810	Female	3	Lymph node	34	34	2.6	4	NA	1	31	3	471	429	1	454	338	363	91	1	1	0,1,4	2003-7-30	Regional	2-3	1	0	0	0	0	2002-07-15	2002-08-01	2002-08-26	2003-10-29
Mm812	Male	3	Lymph node	50	NA	NA	NA	Unknownprimary	NA	NA	1		5233	0	5282				0	occult	NA	NA	Regional	1	0	0	1	0	0	Unknown	2002-07-29	2002-09-16	2017-01-13
Mm813	Female	3	Lymph node	54	53	1.4	3	SSM	4	211	4	6397	6158	0	6200				0	1	NA	NA--	Regional	>3	0	1	0	V600E	0	2002-05-15	2002-11-28	2003-01-09	2019-11-19
Mm814	Male	4	Lymph node	70	68	3.6	4	SSM	3	705	3	750	50	0	107	-62	-5	112	NA	1	0,1,5	2002-11-15	In-transit, regional, distant	NA	0	0	1	0	0	2001-02-15	2002-11-20	2003-01-16	2003-03-07
Mm824											3	0										--			NA	0	NA	0			--	--
Mm825	Female	3	Lymph node	65	64	1.05	4	NA	4	600	3	6386	5773	0	5800				0	1	NA	NA--	Regional	1	0	NA	1	NA	0	2002-06-15	2004-01-22	2004-02-18	2019-12-09
Mm829	Male	3	Lymph node	55	49	0.85	2	SSM	4	2092	3	7975	5854	0	5897				0	1	NA	NA--	Regional	2-3	0	1	0	V600E	0	1998-07-15	2004-03-23	2004-05-05	2020-05-15
Mm832	Male	3	Subcutaneous	77	NA	NA	NA	NA	NA	NA	4		455	1	1005	338	888	117	1	>1	2.4	2005-05-18	In-transit	NA	0	1	0	V600R	0	NA	2002-12-12	2004-06-14	2005-09-12
Mm835	Female	3	Lymph node	36	32	2.2	3	NA	1	1499	3	7274	5776	0	5789				0	1	NA	NA--	Regional	1	NA	NA	0	NA	0	2000-06-15	2004-07-09	2004-07-22	2020-05-15
Mm836											3	0		0								--			NA	0	NA	0			--	--
Mm839	Female	3	Lymph node	59	56	NA	NA	NA	1		4	1698	384	1	418	126	160	258	1900-01-01	1	0.4	2005-01-19	Regional	1	0	0	1	0	0	2001-02-09	2004-08-12	2004-09-15	2005-10-04
Mm841	Male	1	Subcutaneous	53	44	2	4	NM	3	3014	3	3688	511	0	2942				0	1	NA	NA--	Local	NA	0	0	1	0	0	1996-01-15	1998-01-30	2004-09-26	2006-02-19
Mm842	Male	4	Lymph node	65	26	NA	NA	NA	4	14040	4	15497	1455	0	12241				NA	1	0	2004-10-	Regional	NA	0	1	0	V600E	0	1966-06-15	1975-05-15	2004-11-24	2008-11-18
Mm843	Female	3	Lymph node	68	63	1.3	3	NM	1	1634	3	2707	1027	0	1794	161	928	866	1	1	0,1,2,3	2005-05-30	Regional	NA	0	1	0	V600E	0	2000-05-15	2002-11-14	2004-12-20	2007-10-13
Mm846	Male	3	Subcutaneous	65	62	2.2	4	SSM	1	863	3	2100	1222	1	2029	727	1534	495	1	1	1,2,3,4,5	2007-02-06	Regional	NA	0	1	0	V600E	0	2002-09-15	2002-11-25	2005-02-09	2008-06-15
Mm847	Male	3	Lymph node	64	60	3.4	4	NA	3	931	3	1569	629	1	652	344	367	285	1	1	0,1,3	2006-01-19	Regional	>3	1	0	0	0	0	2002-07-15	2005-01-17	2005-02-09	2006-10-31
Mm85	Male	3	Lymph node	60	53	1.6	4	SSM	4	2441	4	2695	262	1	268	116	122	146	1	1	0.3	1996-01-08	Regional	>3	0	1	0	V600E	0	1989-01-15	1995-09-08	1995-09-14	1996-06-02
Mm852	Male	4	Visceral	63	NA	NA	NA	Unknownprimary	NA	NA	4		2995	1	4599	-1037	567	4032	NA	occult	0,2,3	2002-04-29	In-transit	NA	1	0	0	0	0	Unknown	2000-10-09	2005-03-01	2013-05-13
Mm856	Male	3	Subcutaneous	86	82	5.2	4	NA	1	1009	3	1157	89	0	372	73	356	16	1	1	3	2005-05-30	Regional	NA	0	1	0	V600E	0	2002-04-15	2004-06-08	2005-03-18	2005-06-15
Mm860	Male	3	Lymph node	55	49	6	4	NM	4	1893	4	4550	2635	1	4552	229	2146	2406	1	1	0.4	2005-11-28	In-transit, regional	NA	0	0	1	0	0	NA	2000-01-13	2005-04-13	2012-06-30
Mm863	Male	4	Lymph node	76	70	NA	NA	NA	3		3		139	1	330	-191	0	330		>1	0,2,3,4,5	2004-10-04	Regional, distant	NA	1	0	0	0	0	NA	2004-10-04	2005-04-13	2005-08-30
Mm881	Male	3	Lymph node	72	72	11	4	NM	4	19	3	1214	1187	0	1209	655	677	532	1	1	0	2007-02-26	In-transit, regional	>3	NA	NA	0	NA	0	2005-04-15	2005-04-20	2005-05-12	2008-08-11
Mm882	Female	4	Lymph node	80	NA	NA	NA	NA	NA	NA			386	1	1626	-1240	0	1626	NA	>1	2	2002-01-15	Regional, distant	NA	0	0	1	0	0	NA	2002-01-15	2005-06-08	2006-06-29
Mm884	Male	3	Lymph node	70	67	1.05	3	NA	1	857		929	56	1	86				1	1	NA	NA--	Regional	1	0	0	1	0	0	2003-03-15	2005-07-05	2005-08-04	2005-09-29
Mm885	Male	3	Lymph node	73	72	1.8	4	NM	3	398		4452	4039	1	4068	292	321	3747	1	>1	0.1	2006-06-20	Regional	1	1	0	0	0	0	2004-07-15	2005-08-03	2005-09-01	2016-09-22
Mm935	Male	3	Lymph node	41	34	1.1	3	SSM	1	2423		7532	5102	0	5123	811	832	4291	1	1	0	2008-04-29	Regional	2-3	0	1	NA	V600E	NA	1999-06-15	2006-01-18	2006-02-08	2020-01-28
Mm939	Male	4	Lymph node	51	51	21	5	NM	1	9		73	66	1	78	-12	0	78	NA	1	0,1,5	2006-02-10	In-transit, regional, distant	NA	0	1	0	V600E	0	NA	2006-02-10	2006-02-22	2006-04-29
Mm95	Male	4	NA	65	62	3.2	4	NM	3	1030		1303	279	1	287	-8	0	287	NA	1	0.2	1995-09-27	Regional, distant	NA	1	0	0	0	0	1992-12-15	1995-09-27	1995-10-05	1996-07-10
Mm96	Male	3	Lymph node	39	28	0.8	3	NM	4	4096		5426	1329	1	1344	1143	1158	186	1	1	0,1,2,3	1998-11-19	Regional	1	0	1	0	V600E	0	1984-07-15	1995-09-18	1995-10-03	1999-05-24
Mm969	Female	4	Lymph node	37	33	0.65	2	SSM	1	1252		1419	154	1	181	-27	0	181	NA	1	0.1	2006-04-06	Regiona, distant	NA	0	1	0	V600E	0	2002-11-15	2006-04-06	2006-05-03	2006-10-04
Mm98	Male	3	Lymph node	75	73	4.5	4	NM	4	755		1273	519	0	532	336	349	183	1	1	5	1996-09-09	Regional	2-3	NA	NA	NA	NA	NA	1993-09-15	1995-09-26	1995-10-09	1997-03-11
Mm996	Female	3	Lymph node	76	74	1.7	4	NA	4	820		2313	1401	1	1687				1	1	NA	NA--	In-transit	NA	0	0	1	0	0	2003-12-15	2005-09-01	2006-06-14	2010-04-15

## Sheet: Table S3C
												Table S3C. The clinical description of Cohort 3. Related to Figure 2.
Sample ID	Tumor ratio	Sample Type	Tumor tissue (piece)	Normal tissue (piece)	Primary tumor type	Clark	Breslow	cell type	Mitosis index	ulceration	pathological stage	Histopathology description of primary MM	Localisation of primary	notes	Staging	Progression	notes	other malignancy	Molec. gen. status
SAMPLE-01	20	LR	?	0	SSM	IV	3.6	naevoid	11	yes	pT3b	2016.08.29. SSM, sec. nod. component, Cl. IV., Br:3,6mm, cell type:naevoid, MI:11/mm2, Infl.:0, exulc., regression, St: pT3b	left lower extremity	patient did not arrive for sentinel lymph node biopsy and further treatment until this excision	2017.01.03. local recessive tumor at the primary tumor surgery location	2017.01.24. PET CT: local recessive disease and inguinal lymph node, 2017.02.28: another local recessive disease, 2017.03.07: FNAB: left inguinal lymphnode metastasis		gastric cancer	primary: BRAF wt
SAMPLE-02	50	LR	?	0	NM	IV	2.26	naevoid	7	no	pT3a	Primer MM (2014.10.15.)NM, Cl. IV., vert., Br.: 2,26 mm. Cell type: naevoid, MI: 7/mm2, Infl. focal, lymphocytic. TIL: yes. Stádium: pT3a.	dorsal site of left lower extremity		(2014.12.) left inguinal SLNB : neg. And BRAF NEGATIVE	yes		No	BRAF wt (primary)
SAMPLE-03	80	Cut.	?	0	ALM	V	9.12		12	yes	pT4b	2014.12.04. ALM, Clark V. Br. 9,12 MI:12/mm2, exulc., bone infiltration, pT4b, PET CT neg., IF starting, 2016.02.	left hallux subungual		PET CT neg., SLNB negative, X-ray and US negative	2016.02.16 PET CT: right gluteal region and near left adrenal gland metastasis, 2016.03.02: FNAB of gluteal nodus: subcutaneous metastasis, 2016.07.04: PET CT numerous new nodi, 2016.12.19: PET CT: development of disease, 2017.01.06: gastric biopsy: mel. metastasis,		No	primary: C-KIT ex. 11 mut. (D572N), BRAF V600K mut
SAMPLE-04	80	LR	?	0	SSM	IV	3.6	naevoid	11	yes	pT3b	2016.08.29. SSM, sec. nod. component, Cl. IV., Br:3,6mm, cell type:naevoid, MI:11/mm2, Infl.:0, exulc., regression, St: pT3b	left lower extremity	patient had local recessive tumor excision on 2017.01.03	2017.02.28. loc. rec. And this tumor was BRAF negative	2017.01.24. PET CT: local recessive disease and inguinal lymph node, 2017.02.28: another local recessive disease, 2017.03.07: FNAB: left inguinal lymphnode metastasis		gastric cancer	primary: BRAF wt
SAMPLE-05	70	Cut.	?	0	NM		2.53			no	pT3a	2010. nov. NM, regression, satellites, vessel invasion, Br.: 2,53 mm	left mamillar region		Right axillary SLNB positive, blockdissection neg.,	2011 nov: local recessive (BRAF V600E mut.), 2012 SEP: cut. Met in left mamilary region, 2014 feb: cut. Met. In right axillary region		No	No
SAMPLE-06	10	LR	?	0	SSM	IV	2.47		3--4	no	pT3a	2016. Sept. SSM, Clark IV., Br. 2,47 MI3-4/mm2, pT3a	right lower extremity	this sample is BRAF wt	2017. JAN right inguinal lymphnode metastasis confirmed with FNAB, 2017 JAN PET CT inguinal and parailiac lymphnode met.	2017.02.24 cutaneous met around the primary mel. Location		colon carcinoma	primary: BRAF wt
SAMPLE-07	80	Cut.	3	0								unknown primary	/	This sample is BRAF positive	met: adrenal gland, hep. , pulm., gastr., cererabral	met. cer. et mpl. cut. met.		No	met. gastr. BRAF wt
SAMPLE-08	50	LN	2	0		III	3		3	yes	pT2b	2017. febr. in reg. thoracis, Br. 3,00 exulc., MI:3/mm2,	interscapular region		2017.04.12: PETCT: right axilla lymphnode met., 2017.06.14: right axilla blockdisscection: positive, left axilla FNAB: mel.met.			Spinalioma	No
SAMPLE-09	80	Cut.	4	0	NM	IV	7	epitheloid	12	yes	pT4b	2016.07.11. N muc MM, exulc., epitheloid, Clark IV., Br. 7,00 mm MI:12/mm2, TIL: 0,	left labia minor vulva	this sample is BRAF neg.	2019.09.21: SLNB neg, PET CT: negative		2018.02.21: brain met., multiple cut.-subcut. Met.,	No	BRAF wt (IHC)
SAMPLE-10	60	ND	4	2								2011. November SSM, Clark IV., epitheloid, Br. 2,4 mm, MI:10, inflamm:0	in reg. brachi l.s.		neg.	2012. met. axil. l.s.		No	No
SAMPLE-11	50	LN	4	0								2015.05. NM, Clark IV., Br. 2,79 epitheloid, MI:19, inflamm: mild, lymhocytic, TIL: yes, foc, exulc.	in reg. dorsi		met. axil. L.d.	No		No	BRAF V600E
SAMPLE-12	90	LN	3	0	unclassifibable	V	3.76	spindle	7	yes	pT3b	2016.01.11 unclassified MM, Clark V., Br. 3,76, spindle cell, MI:7, infl: diffuse, mild, round cell, non-brisk, foc. exulc.	in scalp	primary tumor was BRAF V600K				No	No (primary BRAF V600K)
SAMPLE-13	80	LN	14	0	/	/	/	/	/	/	/	2014 primary melanoma opus (no other datas)	left knee lateral side	this sample is BRAF wt	2017.07.14: CT: parailicalis, inguinalis és subinguinalis lymph mets, FNAB from left inguinal lymphnodes confirmed melanoma met.	2017.09.15: left inguinal blockdissection: positive,		New primary melanoma (pT1a) near umblicus	BRAF neg (with IHC)
SAMPLE-14	60	LR	3	1	NM	IV	8.5		15			2016. Oct. NM, Clark IV., Br. 8,5 MI:15	back region	patient did not arrive for further examination				No	No
SAMPLE-15	90	LN	4	0	NM	V	40		4	yes	pT4b	2017.08.02 NM Clark V. Br. 40,00 MI:4, exulc, satellites	left scapular region	this sample is BRAF V600E positive	PET (Aug) showed just axillar lgl invasion and subcutaneous in transit mets in left scapular region, lypmhnodes were confirmed metastatic by FNAB. 2017.10.04: left axillary blockdissection: positive, 2018.10.18: cut met in primary tumor region,	2017.11.9: CT: brain, pulm, hep, pancreas, bone, spleen, urinary bladder, subcut metastasis	2018.02.12: patient died	No	BRAF V600E (axil. Lgl)
SAMPLE-16	80	LR	5	0	SSM	IV	1.5	epitheloid	0.5	yes	pT2b	2017.05. SSM Clark IV, Br.1,50 MI:0,5	abdomen		2017.05.08 PET CT: neg	2018.03.10 Autopsy report: local recidives, paratracheal lymphnodes, pericardium, pleura and brain metastasis	patient died due to brain edema caused by melanoma metastasis	No, renal transplant.	BRAF wt
SAMPLE-17	90	Cut.	9	1	unclassifibable	IV	2.71	epitheloid	18	no	pT3a	2016.06.13. unclassified MM, Clark IV, Br. 2,71 epitheloid, MI:18, inf: focal, mild, lymph., angioinvasion	left lumbal region	primary tumor was BRAF positive, this sample is BRAF V600E posiive	2016.07.13: PET CT: neg, 2016.09.26: SLNB: neg	2017.01. axil. L.s. FNAC poz., blockdiss., irrad 2017.06. met. Coli, opus, cut. Met.		No	V600E (primary 3020/2016)
SAMPLE-18	90	LN	4	1		III	1.5		3	no	pT2a	2002 Eger Clark III. Br. 1,5 MI:3	right calf	this sample is BRAF positive	2017 MAY: right inguinal FNAB? Mel. Met. 2017.09.25: PET CT: right inguinal lymphnode metastasis, 2017.10.11 right ingulnal blockdissection: met positive			No	V600E (47%)
SAMPLE-19	20	LN	1	1	unclassifibable	IV	8.14	naevoid	13	no	pT4a	2017. Mai unclass. MM Calrk IV., Br.:8,14 angio, lymphangio, neuroinvasion, satellites	interscapular region		2017.09.14: SLNB: positive, 2017.11.14 right axillary blockdissection: positive			No	Primer BRAF V600K
SAMPLE-20	90	LN	7	0								2007.09.26. malignant melanoma, but highly regrediated	in reg. scapulae l.s.		neg.	2017.10. axil.l.d. (PET otherwise negative)		No	No
SAMPLE-21		LN	4	0								2016.01.27 ALM, Clark IV, Br. 6,21 naevoid, MI:18 infl: mild, round cell, focal, TIL: brisk, exulc, angioinvasion, neurotropism, satellites	in reg. plant. l.s.		neg.	2016. Mai met in gl. Adrenalis l.s.		No	No
SAMPLE-22		LR	1	0	NM		2.53			no	pT3a	2010. nov. NM, regression, satellites, vessel invasion, Br.: 2,53 mm	left mamillar region	2017.03.22 right mamillary cutaneous metastasis	Right axillary SLNB positive, blockdissection neg.,	2011 nov: local recessive (BRAF V600E mut.), 2012 SEP: cut. Met in left mamilary region, 2014 feb: cut. Met. In right axillary region		No	No
SAMPLE-23		LN										2017.09. NM Br:4,00 mm Clark IV, MI:10/mm2,	in reg. dorsi l.d.		PET: poz. lgl. axil. l.d., FNAC poz.	met. axil. l.d.		No	No
SAMPLE-24		BM	4	0								2008.09. SSM, Clark IV, Br. 3,21 MI:10	in reg. Dorsi		SLNB neg.	2017.07. met. in brain et pulmo		No	primary BRAF wt
SAMPLE-25		LN	4	0	unclassifibable	IV	7.36	naevoid	44	yes	pT4b	2017. Aug (unclassified MM, Clark IV. Br. 7,36, naevoid, MI:44/mm2 infl: 0, exulc, satell, regr.	right back region		2017.10.02 PET: right axillary lymphnode metastasis(confirmed with FNAB), subcut met in nape, 2017.11.29: right axillary blockdissection: positive,	2018.02.12: sub.cut. Met in primary tumor region, 2018.02.13 PET CT: pulmonray and hepatic met.			BRAF wt
SAMPLE-26		LN	4	0								2017. September ALM Br:3,15 Clark IV, pT3b	digiti II. l.d.		SLNB poz (axil. L.d.)	yes			BRAF V600E
SAMPLE-27		LN										2016. June unclassified MM Clark V., Br. 12,98, spindle cell, MI:13, infl.: focal, mild, TIL: brisk, satellites, regression	dorsi regio lumb. L.s.		met. lgl. in reg. axil. l.s. + mpl. in transit met.	yes		bladder cc. (cc. transitiocellulare)	No (primary BRAF V600E)
SAMPLE-28		LN	7	2	unclassifibable	IV	2.77	mixed	14	yes	pT3b	2017. Sept. Unclass MM, Calrk IV., Br. 2,77, naevoid/epitheloid, MI:14, infl: diffuse, severe, round cell, TIL: brisk, exulc., perineural invasion	left calf anteriror region	this sample is BRAF positive	2017.12.11: left inguinal SLNB: negative, 2017.10.17: PET CT: negative	no		No	BRAF V600E (20%)
SAMPLE-29		LivM	7.6	0								2005 Br:2,00 Clark IV	in reg. Abd. L.s.		neg	2013 cubcut et lgl met in reg. Thoracis et axil. L.s., met. Pancreatis, met. Mesenterrii, met. Hepatis		2007 adenocc. Colontos Dukes C1 pT1N1 (Folfox-4)	No (cut met. 2013 April BRAF V600E)
SAMPLE-30		LN	7.6	0								2005 Br:2,00 Clark IV	in reg. Abd. L.s.		neg	2013 cubcut et lgl met in reg. Thoracis et axil. L.s., met. Pancreatis, met. Mesenterrii, met. Hepatis		2007 adenocc. Colontos Dukes C1 pT1N1 (Folfox-4)	No (cut met. 2013 April BRAF V600E)
SAMPLE-31		LN	2	0	NM	IV	11.85	naevoid	26	yes	pT4b	2017. July NM Clark IV, Br.:11,85 naevoid, MI:26 Infl: diffuse, mild TIL: brisk, exulc, pT4b	thoracal back region		2017.12.20: SLNB positive	2018.03.28 PET CT: intrahepatic, infraspinatus lymphnode met.		No
SAMPLE-32		LN	8	0								2017 June NM Clark IV, Br:7,28 nevoid, epitheloid, MI:38 inflam: focal, mild TIL: brisk, exulc, pT4b	in reg. dorsi		neg	met. axil. l.s.		No	V600E
SAMPLE-33		LN	4	0								2017. Dezember NM, Calrk IV, Br. 5,75 epitheloid, MI:8 inflamm: focal, mild, TIL: non-brisk pT4a N3	in reg. humeri l.d.		met. lgl. in reg. axil. l.d.	met. lgl in reg. axil. l.d. et colli l.d.		No	BRAF wt
SAMPLE-34		LN	4	0								2018. February ALM, Clark IV, Br.4,378 MI:5 epitheloid, TIL: non brisk, exulc pT4b	in reg. dig. II. L.s. (leg)		met. Lgl. In reg. Ing. L.s.	met. Lgl.		No	No
SAMPLE-35		Cut.	4	0								2017. November, NM, Br: 9 mm, Clark V., MI: 13	in reg. Temp. L.s.		local progression	in progress		No	BRAF V600K (C-KIT wt)
SAMPLE-36		LN	7	0								2017. Aug MM	in reg. calcanei l.s.		met. lgl. in reg. ing. l.s. (2017 April)	CT (2017. Nov.): paraaortic, parailiacal met., mediastinal lymphadenopathy		cc. planocell. in reg. labii inf. (met. lgl. in reg. submand, supraclav.)	BRAF V600E is absent (2017 Oct)
SAMPLE-37		LN	6	0								2017. September NM, Clark IV, naevoid, epitheloid, spindle, Br:3,47 MI:7 infl: focal, mild	in reg. Fem l.d.		SLNB poz. (ing. L.d.)	met. Lgl ing. L.d.		prostate cc with osseal metastasis	(primary was V600E)
SAMPLE-38		SM	3	0								2016. July, unclassified MM, Clark IV, Br. 2,11 naevoid, inf: focal, medium MI:11 TIL: brisk, regr 30% neurotrop. pT3a	in reg. capiti		2016. Dezember met. Lgl. In reg. Colli	met. in reg. gallbaldder and spleen		no	primary V600K
SAMPLE-39		Cut.	1									2017. April SSM, Clark III., Br.0,953 naevoid, epitheloid, MI:4/mm2, TIL: diff, pronounced, round cell, brisk	in reg. brachi l.d.		sent. poz. axil. l.d.	No		No	V600E
SAMPLE-40		Cut.	7	1								2017. Dez. Ileum/jejunum melanoma met opus	occult primary melanoma		jejunum et axil. l.g. met., met. Cerebri	yes		No	BRAF wt
SAMPLE-41		Breast	7	0								2016.June 1. melanoma, unclassified, Clark IV, Br.:1,23 naevoid, spindle epitheloid, MI:8 infl: focal, medium TIL: brisk, exulc.	in reg. Dorsi		SLNB axil. L.d. Poz.	met. Axil. L.d., met. Breast l.d.		No	BRAF wt (primary)
SAMPLE-42		LN	11	0								2018. March SSM, Clark IV, Br:3,21 spindle, MI:3 infl: focal, medium, TIL: non-brisk pT3b	in reg. supraclav. l.s.		poz. (PET), FNAC poz.,	yes (met. lgl. In reg. axil.l.s.)		No	No (primary V600K)
SAMPLE-43		Cut.	2	0	NM	IV	2.26	naevoid	7	no	pT3a	2014 NM Clark IV, Br:2,26 naevoid, MI:7 infl: focal, TIL: brisk, pT3a	dorsal site of left lower extremity		(2014.12.) left inguinal SLNB : neg. And BRAF NEGATIVE	yes		No	BRAF wt
SAMPLE-44		Cut.	1	0								2011.08.01 SSM, Clark III., Br.0,9 naevoid, MI:6 infl: severe	in reg. dorsi l.s.		CT 2018.08.: adrenal met., mediastinal lgl met.	after 8 years (pt did not come regular)		No	BRAF V600E

## Sheet: Table S3D
Table S3D. Summary of EaSIeR scores in Cohort 3. Related to Figure 2.
sample	easier_score
LR003	-0.822496
LR005	-0.459948
LR008	-0.277917
LR024	-0.609955
LR060	-0.399259
LR063	-0.516768
LR075	-0.415844
CM002	-0.550232
CM004	-0.769019
CM014	-0.552771
CM034	-0.315031
CM066	-0.119108
CM096	-0.658171
CM115	-0.247977
CM153	-1.01343
CM164	-0.692684
LN033	-0.276214
LN037	-0.28578
LN057	-0.334778
LN059	-0.406387
LN062	-0.51393
LN069	-0.645089
LN071	-0.352809
LN073	-0.360855
LN074	-0.397902
LN076	-0.42757
LN079	-0.410575
LN080	-0.477151
LN081	-0.591051
LN083	-0.185829
LN087	-0.928874
LN090	-0.0600597
LN091	-0.503926
LN092	-0.44042
LN093	0.000854955
LN098	-0.0647831
LN100	-0.281707
LN146	-0.2712
LN185	-0.557385
DM036	-0.142247
DM078	-0.426341
DM087	-0.144925
DM107	-0.826449
DM116	-0.508482

## Sheet: Table S3E
Table S3E. The R codes utilized for Figures. Related to Figure 5, Figure 2 and Figure 3A
Relatedt to Figure 2:
#bubblePlots
tableForPlot <- data.frame("Protein" = the48ProtwithTCGA$`Updated Name`,
"nTPM" = the48ProtwithTCGA$nTPM,
"CorrelationR" = the48ProtwithTCGA$pearsonR,
"Type" = the48ProtwithTCGA$Type,
"Correlation" = ifelse(test = the48ProtwithTCGA$pearsonR > 0,yes = "Positive",no = "Negative"))
tableForPlot <- data.frame("Protein" = the8ProtwithTCGA$`Updated Name`,
"nTPM" = the8ProtwithTCGA$nTPM...20,
"CorrelationR" = the8ProtwithTCGA$pearsonR,
"Type" = the8ProtwithTCGA$Type,
"Correlation" = ifelse(test = the8ProtwithTCGA$pearsonR > 0,yes = "Positive",no = "Negative"))
sumPlot <- ggplot(data = tableForPlot, aes(x = CorrelationR, y = log2(nTPM), colour = Correlation, label = Protein)) +
geom_point(size = 6) +
geom_text_repel(size = 4, max.overlaps = Inf, color = "black", fontface = "bold") +
scale_colour_manual(values = c("#E46464", "#64E4E4")) +
# guides(color = guide_legend(override.aes = list(size = 5)),
# size = guide_legend(override.aes = list(size = c(3,4,5,7)))) +
xlab(label = "Correlation coefficient")+
theme(
panel.background = element_rect(fill = NA, colour = "grey50"),
panel.grid.major.y = element_line(colour = "grey"),
panel.grid.major.x = element_line(colour = "grey"),
axis.text.x = element_text(size = 13, colour = "black", face = "bold", angle = 90, hjust=1,vjust = 0.25),
axis.text.y = element_text(size = 13, colour = "black", face = "bold"),
axis.title.y = element_text(size =13, vjust = 2, face = "bold"),
axis.title.x = element_text(size =13, vjust = 2, face = "bold"),
legend.text = element_text(size = 13),
legend.title = element_text(size = 13, face = "bold"),
legend.background=element_blank())
sumPlot
ggsave(filename = "FIGURES/Figure2B_230705.png",
#plot = sumPlot, width = 15, height = 15)#for the 48
plot = sumPlot, width = 11, height = 7.5, dpi = 1000)#for the 8
Related to Figure 3A:
#Q1Q4boxplot
allQvalTab <- read.csv(file = "Segundo6proteinQvalSumForFig2C.csv", sep = ";")
tableForPlot <- allQvalTab[allQvalTab$Type == "Q1" | allQvalTab$Type == "Q4",]
library(ggplot2)
q1q4BoxPlot <- ggplot(data = tableForPlot, aes(y = Qvalue,
x = GeneName,
fill = Type)) +
geom_boxplot(outlier.size = -1, notch = F, width = 0.75, lwd = 2) +
scale_size_manual(values = c(0.5,1.3))+
scale_fill_manual(values = c("#E46464", "#64E4E4"))+
labs(x =NULL, y = "IR score") +
labs(fill = "Type:", size = " ", alpha = "Significance under 0.01:") +
geom_label(label = paste0("P < ", "0.05"), fill = "white", color = "black",
x =6.4, y = 2.75, label.size = 0, size = 6) +
theme(legend.position = "bottom",
panel.background = element_rect(fill = NA, colour = "grey50"),
panel.grid.major.x = element_blank(),
panel.grid.major.y = element_line(colour = "grey"),
panel.grid.minor.y = element_line(colour = "grey"),
axis.text.y = element_text(size = 26, colour = "black", face = "bold"),
axis.text.x = element_text(size = 26, colour = "black", face = "bold"),
axis.title.y = element_text(size = 26, vjust = 2, face = "bold"),
legend.text = element_text(size = 26,face = "bold"),
legend.title = element_text(size = 26,face = "bold"),
legend.key=element_blank())
Related to Figure 5:
# enrichment plot
cnt <- cnetplot(x = edox,foldChange = geneList, circular = TRUE,colorEdge = TRUE,
showCategory = 50,cex_label_category = 0.8)+
guides(edge_color = "none")
